# Supplementary material for: Genetic Variation Bias toward Noncoding Regions and Secreted Proteins in the Rice Blast Fungus Magnaporthe oryzae
Source: mSystems. 2020 Jun 30;5(3):e00346-20. doi: 10.1128/mSystems.00346-20 (PMC7329325; doi:10.1128/mSystems.00346-20)
Supplement: TABLE S1 [file mSystems.00346-20-st001.xlsx]

## Sheet: Sheet1
Sample	Library Length (bp)	Sequence Length (bp)	Method	Total Reads	Depth*	Mapping Rate (%)
G0	350bp	150bp	Paired-end	23383551	175.377	87.89
G1_replicate1	350bp	150bp	Paired-end	25136836	188.526	88.36
G1_replicate2	350bp	150bp	Paired-end	21073205	158.049	88.51
G1_replicate3	350bp	150bp	Paired-end	23528171	176.461	88.24
G5_replicate1	350bp	150bp	Paired-end	26068980	195.517	88.03
G5_replicate2	350bp	150bp	Paired-end	23705586	177.792	87.36
G5_replicate3	350bp	150bp	Paired-end	25053607	187.902	87.65
G11_replicate1	350bp	150bp	Paired-end	28294349	212.208	88.13
G11_replicate2	350bp	150bp	Paired-end	23325215	174.939	87.09
G11_replicate3	350bp	150bp	Paired-end	22711516	170.336	87.49
* Estimated with 40 Mb genome size
