# Supplementary material for: Genetic Variation Bias toward Noncoding Regions and Secreted Proteins in the Rice Blast Fungus Magnaporthe oryzae
Source: mSystems. 2020 Jun 30;5(3):e00346-20. doi: 10.1128/mSystems.00346-20 (PMC7329325; doi:10.1128/mSystems.00346-20)
Supplement: TABLE S2 [file mSystems.00346-20-st002.xlsx]

## Sheet: Sheet5
ID	LENGTH	START	CHROMOSOME	STOP	STRAND	G1	G5	G11	NAME	PFAM
MGG_02089	2520	525098	1	527617	-				hypothetical protein	PF00172.10
MGG_02065	3215	451821	1	455035	-				kinesin light chain	PF01048.12
MGG_02825	946	1380701	7	1381646	+				short-chain dehydrogenase	PF00106.17
MGG_06270	2018	4341629	4	4343646	-				adenosine kinase	PF00294.16
MGG_08676	1109	7771784	1	7772892	-				phosphotransferase enzyme family protein	PF01636.15
MGG_15041	1267	2547905	7	2549171	-				medium-chain specific acyl-CoA dehydrogenase	PF00441.16,PF02770.11
MGG_01980	1071	122580	1	123650	+				hypothetical protein
MGG_12530	3929	524390	7	528318	-				histidine kinase G7	PF00072.16,PF01590.18,PF02518.18,PF00512.17
MGG_02986	5892	750812	7	756703	-				DNA polymerase zeta catalytic subunit	PF00136.13,TIGR00592
MGG_17556	501	2025	6	2525	-				hypothetical protein
MGG_14329	4350	6499302	1	6503651	-				BUB protein kinase	PF08311.4
MGG_02059	11178	425504	1	436681	-				hypothetical protein	TIGR03304
MGG_10764	1014	96588	5	97601	+				hypothetical protein	PF00096.18
MGG_09804	1191	4060168	6	4061358	+				hypothetical protein
MGG_08677	1143	7774045	1	7775187	+				hypothetical protein
MGG_10757	1177	77417	5	78593	-				hypothetical protein
MGG_00207	1148	3686811	5	3687958	-				hypothetical protein
MGG_17776	1233	3254829	6	3256061	+				hypothetical protein	PF00098.15,PF03732.9
MGG_02070	4097	473626	1	477722	-				hypothetical protein
MGG_11654	2587	3950419	5	3953005	+				hypothetical protein
MGG_00061	1048	4259675	5	4260722	-				hypothetical protein
MGG_11286	1375	2337615	2	2338989	+				oxidoreductase
MGG_08936	4681	2180053	2	2184733	+				hypothetical protein
MGG_00225	784	3603321	5	3604104	+				hypothetical protein
MGG_10207	1650	185531	8	187180	+				hypothetical protein
MGG_16062	1327	963040	1	964366	+				hypothetical protein
MGG_15139	4666	4952565	3	4957230	+				hypothetical protein	PF00172.10
MGG_11261	2369	2738387	2	2740755	+				hypothetical protein
MGG_10154	1812	1633400	2	1635211	+				hypothetical protein	PF06966.4
MGG_01274	1635	2930372	2	2932006	-				RNA-binding protein	PF00076.14
MGG_17644	1983	1271153	6	1273135	+				hypothetical protein
MGG_01144	1336	346826	5	348161	+				hypothetical protein
MGG_07319	4516	7234591	2	7239106	-				hypothetical protein	PF00320.19
MGG_16247	4839	3812974	1	3817812	-				hypothetical protein	PF01822.11
MGG_10933	1890	156754	8	158643	+				alcohol dehydrogenase	PF05199.5,PF00732.11
MGG_14807	676	4340954	2	4341629	-				hypothetical protein	PF08583.2
MGG_09309	2572	4177799	1	4180370	-				ER-derived vesicles protein ERV29	PF02077.7
MGG_03666	966	1092175	4	1093140	+				hypothetical protein	PF07956.3
MGG_08785	1997	127842	6	129838	-				X-Pro dipeptidyl-peptidase	TIGR00976,PF08530.2,PF02129.10
MGG_09247	3077	3913677	1	3916753	+				hypothetical protein
MGG_08632	2758	7622438	1	7625195	-				hypothetical protein	TIGR01563
MGG_12118	3458	2385942	6	2389399	-				STE/STE20/YSK protein kinase	PF00069.17,PF07714.9
MGG_01297	1404	3015140	2	3016543	-				hypothetical protein
MGG_09361	1114	3553150	6	3554263	-				hypothetical protein
MGG_00429	2508	2916015	5	2918522	-				hypothetical protein
MGG_18066	860	2985005	7	2985864	+				hypothetical protein
MGG_06909	2035	3218489	1	3220523	+				hypothetical protein	PF02002.9
MGG_12175	16448	1550368	6	1566815	+				gramicidin S synthetase 1	PF00550.17,TIGR01733,PF00501.20,PF00668.12
MGG_05753	1716	6399769	1	6401484	-				protein disulfide-isomerase	PF00085.12,TIGR01130,TIGR01126
MGG_03104	1726	299415	7	301140	-				ent-kaurene oxidase
MGG_00409	902	2979450	5	2980351	+				hypothetical protein
MGG_14517	3863	3776787	2	3780649	-				developmental regulator flbA	PF00610.13,PF00615.11
MGG_14905	1222	1640351	6	1641572	+				L-2-hydroxyglutarate dehydrogenase	PF01266.16
MGG_09305	1847	4161356	1	4163202	+				hypothetical protein
MGG_10157	2998	1638791	2	1641788	+				hypothetical protein	PF03731.7,PF08785.3,PF02735.8
MGG_15142	1289	5434367	3	5435655	+				hypothetical protein
MGG_04507	1219	7278617	1	7279835	+				synbindin	PF04099.4
MGG_12776	2190	3012312	4	3014501	-				hypothetical protein	PF00172.10,PF04082.10
MGG_02069	1138	472722	1	473859	+				glyoxalase/bleomycin resistance protein/dioxygenase	PF00903.17
MGG_00621	4398	2239260	5	2243657	-				beta-hexosaminidase	PF00933.13
MGG_00151	4608	3934588	5	3939195	-				WD repeat-containing protein	PF00400.24
MGG_12383	3229	6895918	2	6899146	+				hypothetical protein
MGG_12809	3550	3408223	4	3411772	+				hypothetical protein	PF00013.21
MGG_10579	5620	2830521	7	2836140	-				hypothetical protein	PF01465.12
MGG_08556	3123	643591	4	646713	-				hypothetical protein
MGG_08066	759	5581584	2	5582342	+				cellulose-growth-specific protein
MGG_06955	2568	3365568	1	3368135	+				hypothetical protein
MGG_00469	3524	2785287	5	2788810	-				hypothetical protein	PF07738.5
MGG_10061	4193	4767908	4	4772100	+				catalase-1	PF06628.4,PF00199.11,PF01965.16
MGG_11676	2647	4188574	5	4191220	-				choline dehydrogenase	PF05199.5,PF00732.11
MGG_13079	2518	5367225	1	5369742	+				Ser/Thr protein phosphatase
MGG_14868	2085	2696292	4	2698376	+				myo-inositol transporter 1	TIGR00879,PF00083.16
MGG_10278	1628	200605	8	202232	-				hypothetical protein
MGG_06481	4124	3583342	4	3587465	-				tRNA pseudouridine synthase D	PF01142.10,TIGR00094
MGG_15027	2406	2086551	7	2088956	-				sulfate adenylyltransferase	PF01747.9,TIGR00339,TIGR00455,PF01583.12
MGG_01324	3176	3099335	2	3102510	+				urease	PF00449.12,TIGR00192,TIGR00193,PF00547.10,TIGR01792,PF00699.12,PF01979.12
MGG_08688	1859	458251	6	460109	-				mitochondrial inner membrane protein	PF05546.3
MGG_08002	2441	5379667	2	5382107	-				uracil permease	PF02133.7,TIGR00800
MGG_16236	1929	3528726	1	3530654	+				hypothetical protein	PF05238.5
MGG_08841	3891	1827843	2	1831733	+				hypothetical protein	PF02985.14
MGG_15667	1742	3074326	2	3076067	-				hypothetical protein	PF01266.16
MGG_00031	2655	4370158	5	4372812	-				FAD binding domain-containing protein
MGG_03275	7767	2426072	4	2433838	+				hypothetical protein	PF00018.20
MGG_10034	414	4861859	4	4862272	+				hypothetical protein
MGG_04177	6713	1700815	6	1707527	-				hypothetical protein	PF00023.22
MGG_06647	1482	2273403	1	2274884	-				hypothetical protein	PF00026.15
MGG_03196	4131	2741104	4	2745234	+				RCM-1	PF07719.9,PF00515.20
MGG_17713	2118	2322943	6	2325060	-				hypothetical protein
MGG_08539	1213	571498	4	572710	+				hypothetical protein
MGG_02974	2223	793127	7	795349	-				mitochondrial carrier protein RIM2	PF00153.19
MGG_15753	5308	4403813	2	4409120	-				hypothetical protein
MGG_00719	1737	1889807	5	1891543	-				aldehyde dehydrogenase 3H1	PF00171.14
MGG_00125	1998	4051120	5	4053117	-				hypothetical protein
MGG_15344	5277	95758	4	101034	-				hypothetical protein
MGG_09010	2666	2712808	7	2715473	-				transcriptional activator hac1	PF07716.7
MGG_07604	1095	1173944	3	1175038	+				hypothetical protein
MGG_06062	4487	2431107	3	2435593	-				nitrate reductase	PF00970.16,PF00173.20,PF03404.8,PF00174.11,PF00175.13
MGG_09868	2047	3841078	6	3843124	+				hypothetical protein
MGG_06028	2695	2325412	3	2328106	+				hypothetical protein	PF00400.24
MGG_14783	805	3713705	2	3714509	+				hypothetical protein
MGG_07115	1679	6407113	2	6408791	+				thioredoxin-like protein 4A	PF02966.8
MGG_00980	945	938436	5	939380	-				hypothetical protein
MGG_02655	2788	2045280	7	2048067	+				hypothetical protein	PF00260.12
MGG_06622	1769	3070472	4	3072240	-				hypothetical protein
MGG_03354	630	2164545	4	2165174	-				hypothetical protein
MGG_06940	1798	3322601	1	3324398	-				hypothetical protein	PF09751.1
MGG_09391	1492	3439043	6	3440534	-				hypothetical protein
MGG_16434	772	5988203	1	5988974	+				hypothetical protein
MGG_14747	2039	1441149	2	1443187	+				hypothetical protein
MGG_03319	6333	2279970	4	2286302	+				hypothetical protein	PF01388.13
MGG_16192	1001	3008139	1	3009139	+				hypothetical protein
MGG_10537	2207	4734926	1	4737132	-				hypothetical protein	PF09513.2
MGG_09215	6656	3797887	1	3804542	+				hypothetical protein
MGG_15383	2050	2742342	7	2744391	-				glutamyl-tRNA(Gln) amidotransferase
MGG_10534	2152	4768606	1	4770757	+				multidrug and toxin extrusion protein 1	TIGR00797,PF01554.10
MGG_17339	1774	1068801	5	1070574	+				hypothetical protein
MGG_04342	7128	1096731	6	1103858	-				proteasome activator subunit 4
MGG_00606	2744	2302683	5	2305426	-				hypothetical protein	PF07690.8
MGG_10632	2874	6567002	1	6569875	-				hypothetical protein	PF08618.2
MGG_07855	2582	6035067	3	6037648	+				hypothetical protein
MGG_02759	4342	1625781	7	1630122	+				hypothetical protein
MGG_00311	1523	3310828	5	3312350	-				hypothetical protein	PF01828.9
MGG_02839	3381	1321078	7	1324458	-				IBR domain-containing protein	PF01485.13
MGG_11633	2849	3649047	5	3651895	-				hypothetical protein
MGG_04637	3454	7021405	1	7024858	+				tyrosine-protein phosphatase CDC14	PF00782.12
MGG_06623	2456	3068037	4	3070492	+				benzoate 4-monooxygenase cytochrome P450	PF00067.14
MGG_15879	1766	6755376	2	6757141	-				hypothetical protein
MGG_07479	3550	777558	3	781107	-				hypothetical protein
MGG_10627	2970	6553220	1	6556189	-				ATP-dependent DNA ligase domain-containing protein	PF01068.13
MGG_15043	3020	315369	8	318388	-				hypothetical protein	PF06985.3
MGG_14754	2591	1872782	2	1875372	-				tRNA uridine 5-carboxymethylaminomethyl modification enzyme GidA	TIGR00136,PF01134.14
MGG_03827	1217	2909004	6	2910220	+				aflatoxin B1 aldehyde reductase member 2	PF00248.13
MGG_14729	1272	470144	2	471415	-				mitochondrial ribosomal protein subunit S18	PF00411.11
MGG_12707	2603	2018372	4	2020974	-				alpha/beta hydrolase fold protein	PF07859.5
MGG_09061	2625	2529580	7	2532204	+				hypothetical protein
MGG_00345	7756	3180747	5	3188502	-				AGC protein kinase	PF00069.17,PF00072.16,PF01636.15
MGG_09299	4193	4139276	1	4143468	-				peroxisome biosynthesis protein	PF00004.21,PF09262.3
MGG_03175	1662	2802633	4	2804294	-				ubiquitin fusion degradation protein 1	PF03152.6
MGG_13817	4008	7361701	1	7365708	-				DDHD domain-containing protein	PF02862.9
MGG_14722	3071	4384113	5	4387183	-				ent-kaurene synthase
MGG_17321	341	555844	5	556184	-				hypothetical protein
MGG_03712	1303	940163	4	941465	+				hypothetical protein
MGG_15318	1392	6652334	1	6653725	-				hypothetical protein
MGG_13499	2304	1244483	4	1246786	-				acetyl-CoA acetyltransferase	PF00108.15,TIGR01930,PF02803.10
MGG_15673	383	3178213	2	3178595	+				hypothetical protein
MGG_09932	2340	4389625	1	4391964	-				hypothetical protein	PF01363.13,PF00097.17
MGG_05572	2970	5688050	1	5691019	+				hypothetical protein
MGG_08970	5052	2325366	2	2330417	+				leptomycin B resistance protein pmd1	PF00664.15,PF00005.19
MGG_09589	11894	3303262	7	3315155	-				polyketide synthase	PF00106.17,PF00550.17,PF08242.4,PF08659.2,PF00698.13,PF08241.4,PF02801.14,TIGR01733,PF00501.20,PF00668.12,PF00109.18
MGG_01940	1762	595539	6	597300	+				hypothetical protein
MGG_05041	2634	4388338	3	4390971	+				dipeptidyl peptidase III	PF03571.7
MGG_01308	3607	3050730	2	3054336	-				GTPase binding protein Rid1
MGG_06145	4185	2723331	3	2727515	-				hypothetical protein
MGG_06934	5191	3300596	1	3305786	-				hypothetical protein
MGG_17729	804	2607629	6	2608432	-				hypothetical protein
MGG_05121	2949	4665855	3	4668803	+				hypothetical protein
MGG_01106	4667	492748	5	497414	-				dDENN domain-containing protein	PF03455.11,PF02141.13,PF03456.10
MGG_17727	420	2569408	6	2569827	-				hypothetical protein
MGG_14155	873	4094465	6	4095337	+				hypothetical protein
MGG_00590	4054	2382945	5	2386998	-				HIR1	PF07569.3,PF00400.24,PF09453.2
MGG_02667	4439	1973838	7	1978276	-				hypothetical protein	PF08238.4
MGG_17286	4080	5517172	4	5521251	-				hypothetical protein	PF07690.8,PF01425.13,TIGR01409
MGG_09520	1626	3404532	3	3406157	-				CCR4-Not complex subunit Caf16	PF00005.19
MGG_06032	2763	2334459	3	2337221	-				hypothetical protein	PF07690.8
MGG_03038	2793	557562	7	560354	+				hypothetical protein
MGG_17821	4847	3728561	6	3733407	+				hypothetical protein	PF00172.10,PF04082.10
MGG_09527	2323	3365568	3	3367890	-				hypothetical protein
MGG_08267	2943	8061057	2	8063999	-				hypothetical protein	PF08031.4,PF01565.15
MGG_01949	3192	42735	1	45926	-				ent-kaurene synthase
MGG_03623	1225	1219441	4	1220665	-				C6 zinc finger domain-containing protein
MGG_11167	1905	4459039	2	4460943	+				hypothetical protein	PF00036.24
MGG_08169	2029	5932410	2	5934438	+				U4/U6.U5 tri-snRNP-associated protein 2	PF00443.21
MGG_01601	3717	4151494	2	4155210	-				hypothetical protein
MGG_07858	14583	6042642	3	6057224	-				cyclic peptide synthetase	PF00550.17,TIGR01733,PF00501.20,PF00668.12
MGG_03959	2571	2427237	6	2429807	-				hypothetical protein	PF00505.11
MGG_06896	6354	3156557	1	3162910	+				UDP-N-acetylglucosaminyltransferase
MGG_02886	1766	1143681	7	1145446	+				S-(hydroxymethyl)glutathione dehydrogenase	PF00107.18,PF08240.4
MGG_06777	2217	2711364	1	2713580	-				sugar transporter STL1	TIGR00879,PF07690.8,TIGR01409,PF00083.16
MGG_03707	2383	953891	4	956273	-				NADP-dependent leukotriene B4 12-hydroxydehydrogenase	PF00107.18
MGG_09404	2405	3386230	6	3388634	-				feruloyl esterase B	PF07519.3
MGG_04741	1314	1352356	2	1353669	+				small nuclear ribonucleoprotein Sm D1	PF01423.14
MGG_05438	1557	5216217	1	5217773	-				Hsc70 cochaperone	PF07719.9,PF00515.20
MGG_00431	1966	2913449	5	2915414	+				homogentisate 1,2-dioxygenase	PF04209.5,TIGR01015
MGG_06966	3606	3397545	1	3401150	-				hypothetical protein
MGG_00695	3765	1949046	5	1952810	-				alpha-1,2-mannosidase subfamily	PF07971.4,TIGR01180
MGG_00795	4397	1596807	5	1601203	+				hypothetical protein	PF00023.22
MGG_04585	2930	1034352	2	1037281	+				crossover junction endonuclease MUS81	PF02732.7
MGG_07156	3206	6577008	2	6580213	+				hypothetical protein
MGG_17097	2077	1980642	4	1982718	-				hypothetical protein	PF07690.8
MGG_02485	2488	2034460	1	2036947	+				hypothetical protein
MGG_03842	3822	2855775	6	2859596	-				hypothetical protein	PF08729.2
MGG_13803	2484	7172709	1	7175192	-				hypothetical protein
MGG_02157	1717	753941	1	755657	-				hypothetical protein
